# Supplementary material for: Behavioral Phenotyping of Juvenile Long-Evans and Sprague-Dawley Rats: Implications for Preclinical Models of Autism Spectrum Disorders
Source: PLoS One. 2016 Jun 28;11(6):e0158150. doi: 10.1371/journal.pone.0158150 (PMC4924796; doi:10.1371/journal.pone.0158150)
Supplement: S1 File — This excel workbook compiles the raw data from the behavioral assays. (XLSX) [file pone.0158150.s001.xlsx]

## Sheet: Key
Task	Tab Title	Comments	Acronyms
EPM - Elevated Plus Maze	EPM
Social Approach	SocApproachChamberDur	Time spent in each chamber and number of transitions between chambers during socialization	Trial Type S = Socialization
	SocApproachChamberTransHabit	Number of transitions between chambers during habituation	Trial Type H = Habituation
	SocApproachSniff	Time spent sniffing the social cup or the object (nonsocial) cup
Open Field	OpenField	Data in 5 minute bins over 1 hour.	HAC = Horizontal Activity
			TotalAct = Total Activity
			VertAct = Vertical Activity
			CenterTime
PPI - Prepulse Inhibition	PPI		AS - Acoustic Startle
Social Dyad	SocDyad		Juv - Juvenile
	SocDyadNapeAttack		YA - Young Adult
Marble Burying	Marblebur		EX - Exploration
	MarbleCounts		MI - Marble Interaction
			IN - Inactive
			SG - Self Grooming
			DG - Digging
Morris Water Maze	MWM		MWM - Morris Water Maze

## Sheet: EPM
		Animal ID	OpenArmCumulative_Frequency	Open Arm Cumulative Duration (s)	Velocity (mean) cm/s	ClosedArmCumulative_Frequency	ClosedArms Cumulative Duration (s)	Total Distance moved (cm)	Open Arm 1_Frequency	Open Arm 1 Cumulative Duration (s)	OpenArm2_Frequency	OpenArm2 Cumulative Duration(s)	Closed Arm 1 Frequency	Closed Arm 1 Cumulative Duration (s)	Closed Arm 2 Frequency	Closed Arm 2 Cumulative Duration (s)	Center Frequency	Center Cumulative Duration (s0	Entry from Center to Open Arm 1 Frequency	Exit from Open Arm 1 to Center Frequency	Entry from Center to Open Arm 2 Frequency	Exit from Open Arm 2 to Center Frequency	Entry from Center to Closed Arm 1 Frequency	Exit from Closed Arm 1 to Center Frequency	Entry from Center to Closed Arm 2 Frequency	Exit from Closed Arm 2 to Center Frequency	Arena Cumulative Duration
SD	Trial 1	1	13	188.989	5.27768	7	59.4595	1583.83	5	58.0581	8	130.931	5	49.049	2	10.4104	18	48.4484	5	5	6	7	4	4	2	2	300.3
SD	Trial 2	2	12	203.203	5.09283	6	59.2593	1528.36	7	110.511	6	92.6927	3	15.015	3	44.2442	13	34.034	5	4	4	4	3	2	1	3	300.3
LE	Trial 3	7	20	143.143	7.53082	16	101.902	2256.98	16	111.111	4	32.032	11	83.6837	5	18.2182	30	49.049	11	9	3	3	9	11	4	4	300.3
LE	Trial 4	8	8	64.4645	7.34359	14	175.375	2200.87	4	52.0521	4	12.4124	6	57.2573	8	118.118	27	53.6537	4	4	3	4	6	5	7	7	300.3
SD	Trial 5	3	11	68.2683	5.7589	13	195.596	1716.72	7	42.042	4	26.2262	5	56.4565	8	139.139	23	29.4294	4	5	3	4	4	2	6	6	300.1
SD	Trial 6	4	12	89.8899	5.89591	12	163.564	1769.36	7	56.6567	6	33.2332	4	55.8559	8	107.708	22	40.4404	5	3	3	4	3	4	8	8	300.3
LE	Trial 7	9	3	10.8108	7.12503	12	264.064	2135.37	3	10.2102	1	0.600601	4	67.8679	8	196.196	16	21.021	2	2	0	1	4	4	6	5	300.3
LE	Trial 8	10	13	36.4364	5.3133	9	229.83	1594.52	12	35.8358	2	0.600601	5	167.167	4	62.6627	16	27.2272	5	7	1	2	5	2	4	4	300.3
SD	Trial 10	5	10	48.8488	7.07064	16	198.799	2119.07	6	35.6356	4	13.2132	10	116.717	6	82.0821	22	47.6476	3	5	4	4	9	7	6	6	300.3
SD	Trial 11	6	14	70.4705	6.25301	10	188.789	1876.53	11	47.047	3	23.4234	4	42.2422	6	146.547	20	32.2322	8	7	2	3	2	3	5	4	300.3
LE	Trial 12	11	4	7.00701	3.12406	3	285.085	937.53	3	6.00601	1	1.001	0	0	3	285.085	5	7.00701	1	1	0	1	0	0	3	2	300.3
LE	Trial 13	12	20	53.4535	7.63265	14	177.177	2290.56	18	49.2492	2	4.2042	6	58.8589	8	118.318	32	63.2633	14	13	1	2	6	5	5	6	300.3
SD	Trial 1	21	8	28.6286	5.20775	18	165.766	1562.85	5	21.2212	3	7.40741	7	35.4354	11	130.33	26	105.906	5	5	2	3	7	7	11	11	300.3
SD	Trial 2	22	14	67.0671	6.53725	16	168.368	1961.83	10	30.2302	4	36.8368	6	33.033	10	135.335	28	64.8649	10	10	3	3	6	6	9	9	300.3
LE	Trial 3	27	24	165.766	5.42298	12	62.4625	1627.44	16	146.547	8	19.2192	4	7.00701	8	55.4555	31	72.0721	14	13	7	8	4	4	6	6	300.3
LE	Trial 4	28	16	59.4595	11.417	11	162.362	3421.69	14	58.0581	2	1.4014	11	93.0931	12	69.2693	21	78.4785	12	13	1	0	3	3	5	5	300.3
SD	Trial 5	23	3	3.6036	5.6266	10	261.461	1688.54	2	2.8028	1	0.8008	7	241.842	3	19.6196	12	35.2352	2	2	0	1	7	6	3	3	300.3
SD	Trial 6	24	17	94.4945	8.60947	16	151.752	2583.7	9	47.4474	8	47.047	7	75.0751	9	76.6767	33	54.0541	9	9	7	8	7	7	9	9	300.3
LE	Trial 7	29	9	32.032	22.451	20	254.454	6701.58	8	31.2312	1	0.800801	32	84.2843	20	170.17	15	6.6066	3	3	0	0	10	10	2	2	300.3
LE	Trial 8	30	12	64.0641	19.7609	15	187.588	5918.37	8	44.044	4	20.02	26	93.2933	23	94.2943	27	48.6487	8	8	4	4	9	8	6	6	300.3
SD	Trial 9	25	3	4.6046	4.69542	7	262.863	1407.22	2	4.4044	1	0.2002	5	192.793	2	70.0701	7	32.8328	1	1	0	1	4	4	2	1	300.3
SD	Trial 10	26	11	78.6787	6.16469	9	192.392	1850.02	5	56.2563	6	22.4224	4	115.315	5	77.0771	17	29.2292	4	4	5	5	4	4	4	4	300.3
LE	Trial 11	31	11	53.6537	11.6299	23	215.015	3490.15	3	19.2192	8	34.4344	12	130.731	16	84.2843	21	31.6316	1	3	3	3	9	9	8	6	300.3
LE	Trial 12	32	5	24.024	6.1645	13	210.811	1847.5	2	21.2212	3	2.8028	9	150.551	4	60.2603	17	65.4655	2	1	2	3	9	9	4	4	300.3

## Sheet: SocApproachChamberDur
Strain	Trial Type	Trial	Animal ID	Distance moved (cm)	Velocity (cm/s)	Social Frequency	Social Duration	Social Latency	Cnter Frequency	Center Duration	Center Latency	Nonsocial Frequency	Nonsocial Duration	Nonsocial Latency	Social Cup Frequency	Social Cup Duration	Social Cup Latency	Nonsocial Cup Frequency	Nonsocial Cup Duration	Nonsocial Cup Latency	Transition from Social to Center	Transition from Social to Social Cup	Transition from Center to Social	Transition from Center to Nonsocial	Transition from Nonsocial to Center	Transition from Nonsocial to Nonsocial Cup
SD	S	Trial 2	1	3702.73	8.22738	39	340.14	13.2132	16	37.6376	13.8138	15	125.125	43.8438	39	81.4815	26.8268	16	39.4394	46.6466	2	8	9	6	0	6
SD	S	Trial 10	3	5589.66	11.2764	50	359.76	2.6026	26	95.4955	0.8008	9	92.0921	318.519	72	102.503	43.043	19	28.8288	318.519	1	18	14	6	1	5
SD	S	Trial 10	5	4944.75	9.7509	32	383.584	10.8108	17	37.2372	0.2002	16	130.731	0.4004	57	117.518	11.2112	13	24.6246	331.932	2	7	8	9	2	7
SD	S	Trial 4	2	3240.09	7.39681	48	377.377	27.2272	11	60.8609	0.4004	12	62.8629	0	35	97.0971	27.4274	2	1.6016	385.185	3	7	6	3	2	2
SD	S	Trial 4	4	4598.94	8.66529	32	310.711	18.4184	26	63.4635	0	12	190.791	0.4004	51	120.921	18.6186	24	59.6597	0.8008	2	15	14	8	0	8
SD	S	Trial 12	6	3047.32	5.47926	10	254.054	55.0551	16	184.585	0	19	117.518	5.005	26	130.33	55.0551	9	30.6306	5.005	7	4	9	4	0	4
SD	S	Trial 4	22	2981.7	5.97896	16	160.961	319.319	22	268.669	0	14	108.108	264.865	49	470.07	0	30	50.4504	265.065	0	4	4	6	1	5
SD	S	Trial 6	23	3919.72	8.37425	41	360.961	2.6026	18	51.8519	0	12	91.0911	74.2743	76	330.13	0	30	34.4344	74.2743	0	7	7	11	2	11
SD	S	Trial 2	21	4022.81	8.50357	29	151.552	117.518	32	176.376	0	20	180.581	7.60761	50	79.6797	117.518	73	442.643	0	2	10	11	12	3	10
SD	S	Trial 10	25	3820.97	9.53335	52	336.737	1.2012	21	44.2442	0	10	69.8699	58.6587	90	168.569	1.2012	66	445.045	0	1	8	9	5	0	6
SD	S	Trial 12	26	2885.99	6.35324	27	330.931	14.4144	12	76.0761	0	11	88.6887	294.494	75	154.755	14.6146	41	492.092	0	0	4	3	3	0	5
SD	S	Trial 8	24	4079.52	9.27924	44	304.304	4.8048	19	72.2723	0	18	115.716	256.056	80	138.739	5.40541	59	443.644	0	2	11	10	6	0	6
LE	S	Trial 6	7	3200.59	5.71371	21	437.638	31.8318	12	69.6697	0	8	75.2753	292.092	43	171.371	32.4324	7	20.2202	292.292	0	8	7	5	2	4
LE	S	Trial 12	9	3790.94	6.81142	20	437.037	13.8138	15	52.4525	0	11	96.0961	4.4044	44	150.35	14.4144	17	30.6306	5.2052	0	9	8	7	1	6
LE	S	Trial 6	11	2896.35	5.09232	20	436.436	10.4104	17	57.0571	0	11	97.4975	2.002	43	178.979	11.011	18	49.2492	2.4024	0	11	9	8	1	7
LE	S	Trial 2	10	2102.66	3.96182	8	88.0881	263.864	10	76.2763	0.2002	23	392.793	0	11	22.6226	264.264	49	270.47	57.6577	2	4	5	5	1	5
LE	S	Trial 8	8	1815.35	3.12141	15	470.671	99.0991	10	41.8418	0	4	73.2733	4.6046	37	227.427	99.4995	4	5.60561	5.2052	1	2	3	7	1	6
LE	S	Trial 8	12	2733.8	5.10098	21	436.436	9.80981	12	34.4344	0	8	88.2883	88.8889	46	229.229	10.8108	12	25.6256	89.4895	1	5	6	6	0	7
LE	S	Trial 6	29	2047.48	3.61767	17	426.827	21.4214	12	101.301	0	4	46.6466	310.31	33	321.121	0	6	33.8338	311.111	0	2	2	8	1	7
LE	S	Trial 2	27	3230.39	5.81051	16	426.426	12.6126	10	76.8769	0	4	69.0691	234.234	39	337.738	0	11	38.4384	235.035	1	3	4	5	0	5
LE	S	Trial 4	28	2196.62	3.83775	14	277.077	4.6046	13	242.242	0	5	63.0631	142.543	20	376.376	0	11	38.038	143.143	0	4	4	7	0	7
LE	S	Trial 12	32	2520.69	4.71215	24	396.797	0	18	62.4625	62.0621	8	95.4955	238.839	28	260.26	17.6176	14	54.6547	239.84	0	5	5	12	4	9
LE	S	Trial 8	30	3157.61	6.06626	31	401.001	5.8058	19	46.2462	0	13	116.316	124.124	56	262.663	6.60661	32	478.078	0	0	10	10	9	1	8
LE	S	Trial 10	31	3577.62	7.06611	36	271.672	3.003	23	134.134	0	12	137.938	120.921	47	168.368	3.6036	36	493.293	0	2	11	12	8	1	7

## Sheet: SocApproachChamberTransHabit
Trial Type		Animal ID	Transition from 1 to 2	Transition from 2 to 1	Transition from 2 to 3	Transition from 3 to 2	Entries to middle chamber
H	SD	1	10	11	12	12	22
H	SD	2	9	9	14	14	23
H	SD	3	13	13	9	8	21
H	SD	4	9	9	10	10	19
H	SD	5	10	11	6	6	16
H	SD	6	11	11	7	6	17
H	SD	21	13	13	12	11	24
H	SD	22	5	6	8	8	13
H	SD	25	7	7	4	4	11
H	SD	26	7	8	1	1	8
H	SD	23	10	10	13	13	23
H	SD	24	12	12	10	10	22
H	LE	7	8	8	8	8	16
H	LE	8	16	17	2	2	18
H	LE	9	9	9	10	9	18
H	LE	10	5	6	5	5	10
H	LE	11	6	7	9	9	15
H	LE	12	11	11	9	10	21
H	LE	29	10	10	5	5	15
H	LE	30	12	12	11	11	23
H	LE	27	5	5	4	4	9
H	LE	28	6	6	11	10	16
H	LE	31	4	4	5	5	9
H	LE	32	7	8	13	13	20

## Sheet: SocApproachSniff
Cohort	Strain	Observations	NovelAniamlSide	Mean Social Cup Sniff	Mean Object Sniff	Mean No Sniff	Total duration Social Cup Sniff	Total duration Object Sniff	Total duration No Sniff	Rate per minute (observation duration) Social Cup Sniff	Rate per minute (observation duration) Object Sniff	Rate per minute (observation duration) No Sniff	Total number Social Cup Sniff	Total number Object Sniff	Total number No Sniff
A	SD	10-7-14_1_S	Left	19.7994	8.51204	8.80584	296.991	76.6083	211.34	1.53862	0.923173	2.4618	15	9	24
A	SD	10-7-14_2_S	Left	26.9013	30.4798	14.1695	322.816	60.9597	212.543	1.20741	0.201235	1.50926	12	2	15
A	SD	10-7-14_3_S	Left	19.7241	11.598	13.0394	276.137	57.9901	260.788	1.41197	0.504275	2.0171	14	5	20
A	SD	10-8-14_4_S	Left	17.6794	7.13426	9.85195	265.191	78.4768	256.151	1.50046	1.10033	2.60079	15	11	26
A	SD	10-8-14_5_S	Left	28.4155	9.79626	14.8479	312.571	48.9813	237.566	1.10162	0.500737	1.60236	11	5	16
A	SD	10-8-14_6_S	Right	33.7092	12.599	23.1048	235.964	62.995	300.362	0.700793	0.500566	1.30147	7	5	13
B	SD	10-28-14_21_S	Left	23.2452	14.1071	16.0569	185.961	141.071	272.967	0.8	1	1.7	8	10	17
B	SD	10-28-14_22_S	Right	15.0263	17.8508	26.7857	135.237	89.254	375	0.900764	0.500425	1.40119	9	5	14
B	SD	10-28-14_25_S	Left	26.3502	5.1336	7.33962	395.254	35.9352	168.811	1.5	0.7	2.3	15	7	23
B	SD	10-28-14_26_S	Left	46.4762	13.5733	12.3326	371.81	67.8664	160.324	0.8	0.5	1.3	8	5	13
B	SD	10-29-14_23_S	Right	25.3331	12.2042	4.96547	405.33	85.4295	109.24	1.6	0.7	2.2	16	7	22
B	SD	10-29-14_24_S	Left	24.8987	10.9486	8.96751	323.684	87.5886	188.318	1.30089	0.800548	2.10144	13	8	21
A	LE	10-7-14_7_S	Left	29.0394	10.7355	12.7771	348.473	42.942	204.433	1.20836	0.402787	1.61115	12	4	16
A	LE	10-7-14_8_S	Right	58.235	42.0412	29.2953	349.41	42.0412	205.067	0.603502	0.100584	0.704086	6	1	7
A	LE	10-7-14_9_S	Left	23.0046	7.52403	11.2905	299.059	60.1923	237.099	1.30795	0.804895	2.11285	13	8	21
A	LE	10-8-14_10_S	Right	65.9815	10.8523	17.6951	395.889	43.4092	159.256	0.60145	0.400967	0.902176	6	4	9
A	LE	10-8-14_11_S	Left	40.2833	11.4588	9.78875	362.549	80.2119	156.62	0.900929	0.700723	1.60165	9	7	16
A	LE	10-8-14_12_S	Right	49.4722	10.3601	12.4594	346.306	41.4406	149.513	0.781746	0.446712	1.34014	7	4	12
B	LE	10-28-14_29_S	Right	33.7897	26.1923	16.1321	337.897	52.3846	209.718	1	0.2	1.3	10	2	13
B	LE	10-28-14_30_S	Left	24.2557	12.1119	5.29824	363.835	109.007	127.158	1.5	0.9	2.4	15	9	24
B	LE	10-29-14_27_S	Right	27.0069	8.16355	10.5226	351.09	48.9813	199.929	1.3	0.6	1.9	13	6	19
B	LE	10-29-14_28_S	Right	22.596	8.38154	19.346	248.556	41.9077	309.536	1.1	0.5	1.6	11	5	16
B	LE	10-29-14_31_S	Left	24.1782	6.42629	12.7315	265.96	64.2629	267.362	1.10445	1.00404	2.10849	11	10	21
B	LE	10-29-14_32_S	Right	47.0794	17.4504	11.8125	376.635	69.8017	153.563	0.8	0.4	1.3	8	4	13

## Sheet: OpenField
Subject	Strain	HAC 1-5	HAC 6-10	HAC 11-15	HAC 16-20	HAC 21-25	HAC 26-30	HAC 30-35	HAC 36-40	HAC 41-45	HAC 46-50	HAC 51-55	HAC 56-60	HAC Total	TotalAct 1-5	TotalAct 6-10	TotalAct 11-15	TotalAct 16-20	TotalAct 21-25	TotalAct 26-30	TotalAct 31-35	TotalAct 36-40	TotalAct 41-45	TotalAct 46-50	TotalAct 51-55	TotalAct 56-60	TotalAct Total	VertAct 1-5	VertAct 6-10	VertAct 11-15	VertAct 16-20	VertAct 21-25	VertAct 26-30	VertAct 31-35	VertAct 36-40	VertAct 41-45	VertAct 46-50	VertAct 51-55	VertAct 56-60	VertAct Total	CenterTime 1-5	CenterTime 6-10	CenterTime 11-15	CenterTime 16-20	CenterTime 21-25	CenterTime 26-30	CenterTime 31-35	CenterTime 36-40	CenterTime 41-45
1	SD	620	263	84	845	192	360	86	0	0	2	21	208	2681	487	53	0	257	0	76	0	0	0	0	0	3	876	15	9	0	87	4	27	0	0	0	0	0	0	142	0.3	0	0	10.4	0	3.4	0	0	0
2	SD	1884	1506	559	301	216	265	224	220	106	1078	91	307	6757	1110	592	137	6	6	6	0	36	3	319	0	64	2279	55	48	14	0	0	0	0	0	0	43	0	0	160	30.6	33.1	5.3	0	0	0	0	0	0
3	SD	2188	1800	1554	1066	1134	215	25	574	607	133	0	20	9316	1316	800	661	455	480	9	0	231	163	36	0	0	4151	253	178	105	57	49	0	0	60	15	0	0	0	717	26.3	36	25.7	21.7	13.7	0	0	9	2.8
4	SD	2324	1233	788	1152	1105	784	905	440	372	197	9	0	9309	1335	465	297	401	454	239	284	81	57	58	3	0	3674	159	100	38	67	49	32	14	0	0	0	0	0	459	43.9	31.4	8.7	20	19	29	11.9	0.8	0
5	SD	2519	1894	935	536	1280	1019	237	145	802	84	51	20	9522	1550	881	217	105	535	348	11	0	329	0	0	0	3976	207	148	28	13	119	48	0	0	59	0	0	0	622	40.9	26.8	175.2	16.9	24.3	11.4	0	0	11.4
6	SD	2141	1429	1141	185	16	0	5	12	119	8	0	527	5583	1158	494	421	9	0	0	0	0	0	0	0	152	2234	168	68	65	0	0	0	0	0	0	0	0	15	316	24.8	41.1	20.1	0	0	0	0	0	0
7	LE	1940	1235	1085	886	736	681	739	418	1112	537	833	897	11099	1223	561	526	479	387	376	396	175	544	238	445	391	5741	194	130	147	105	81	37	44	25	121	40	78	92	1094	35.5	28.8	56.2	36.1	10.8	8.1	11.9	7.2	36
8	LE	1385	490	292	576	42	313	397	7	5	136	92	56	3791	938	200	67	340	3	198	148	0	0	10	0	0	1904	63	33	12	33	4	20	19	0	0	11	0	0	195	6.1	4.9	0	1.6	0	0	1.8	0	0
9	LE	1377	1359	766	960	644	871	567	879	564	496	11	38	8532	808	574	249	383	274	275	178	326	179	170	0	0	3416	95	119	51	90	92	79	89	92	20	36	0	0	763	23.7	39.7	24	34.3	32	17.8	14	15.4	4.6
10	LE	492	1598	1205	854	857	770	760	837	691	256	754	91	9165	140	696	477	306	275	239	239	261	220	9	214	3	3079	30	161	68	56	98	73	80	67	14	2	99	0	748	2.4	22.4	15	1.2	15.3	10.7	13.3	4.6	3.4
11	LE	868	1005	791	696	471	512	18	249	457	236	176	60	5539	422	368	339	234	133	163	0	23	152	69	64	0	1967	60	68	36	34	33	23	0	2	17	2	6	0	281	12.5	21.4	21.6	12.1	10.1	12.4	0	0	6.5
12	LE	2220	1345	900	855	583	423	539	152	367	132	341	204	8061	1354	554	353	346	181	110	253	14	54	6	0	0	3225	139	105	41	45	34	3	31	0	0	0	0	0	398	36	18.7	19.9	15.4	7.8	7.5	8.9	0	0
21	SD	1691	1360	1373	301	21	3	7	36	49	47	16	40	4944	970	524	459	6	0	0	0	0	0	0	3	0	1962	63	38	109	2	0	0	0	0	0	0	0	0	212	16.5	20.2	35.1	0	0	0	0	0	0
22	SD	2020	1536	883	935	416	349	169	38	1	5	13	373	6738	1422	838	371	511	71	74	12	0	0	0	0	163	3462	50	88	4	61	6	23	0	0	0	0	0	2	234	30.7	34.3	8.7	26.1	9	0.7	0	0	0
23	SD	2374	2091	1220	918	742	1019	1286	817	57	12	0	0	10536	1480	985	455	262	239	393	649	273	0	0	0	0	4736	146	129	41	59	35	59	49	6	0	0	0	0	524	37.2	18.4	29.5	2.7	11.9	5.1	73.8	26.7	0
24	SD	3156	2223	1316	1643	1185	1453	1348	863	951	1169	586	535	16428	2184	1161	590	612	481	715	572	310	364	543	102	130	7764	64	111	58	29	9	41	2	0	65	40	4	1	424	28.3	60.4	26.1	28.3	13.4	16.6	22.1	6.8	5.7
25	SD	2180	1429	1263	955	698	212	1527	568	59	24	23	23	8961	1336	592	429	325	183	18	536	138	3	0	0	0	3560	172	59	91	49	29	19	102	0	0	0	0	2	523	28.6	9.8	10.8	15.5	0.8	0	44.8	2.8	0
26	SD	2137	1638	1835	1218	845	534	109	7	37	17	20	6	8403	1460	946	969	1086	715	226	18	0	0	0	0	0	5420	112	68	89	52	18	0	0	0	0	0	0	0	339	30.5	18.7	23.8	22.1	1.7	0	0	0	0
27	LE	1471	643	1051	588	611	417	875	314	345	213	134	78	6740	688	186	394	152	168	92	318	91	61	3	5	3	2161	126	60	66	24	68	0	83	42	2	0	0	0	471	36.2	0.1	60.8	10.9	14.5	4.9	31	3.3	7.3
28	LE	1300	1832	855	1266	778	517	118	0	8	19	237	30	6960	767	889	325	627	333	114	5	0	0	0	9	3	3072	38	92	20	48	33	6	0	0	0	0	5	0	242	5.4	42	12.4	16.4	18.2	10.1	0	0	0
29	LE	1186	1037	862	580	679	617	437	208	5	28	329	589	6557	631	379	282	152	164	94	79	13	0	0	77	158	2029	103	79	140	104	77	32	11	0	0	0	21	43	610	21.2	25.4	22.8	23.3	12.7	0.2	2.2	0	0
30	LE	2828	3383	2643	2539	1663	1696	1581	356	182	87	2	18	16978	2011	2621	1928	1938	1097	1018	1029	201	13	0	0	0	11856	133	143	63	57	14	27	62	1	0	0	0	0	500	20.1	56.1	41.1	31.6	14.7	25.5	14.6	0.9	0
31	LE	838	715	524	122	171	149	26	30	216	450	139	53	3433	586	242	175	3	33	0	0	0	63	120	0	3	1225	29	62	26	0	3	0	0	0	17	15	0	0	152	2.5	10.8	12.8	0	0	0	0	0	0
32	LE	2331	1412	1172	1423	427	735	513	1493	653	315	357	966	11797	1240	658	482	779	176	310	244	782	280	71	90	458	5570	70	39	34	42	9	25	6	87	12	0	4	68	396	28.1	17.8	13.8	14.8	4.6	8.1	0.2	35.4	12.8
[truncated: 4 more columns]

## Sheet: PPI
Strain	Subject	Group	No stim	AS 120 dB	No PPI	74 prepulse	82 prepulse	90 prepulse	74 % inhib	82 % inhib	90 % inhib
SD	1	1	13	480.5	97.2945	349.1	272.4	287.6	27.3465	43.3091	40.1457
SD	2	1	13.5	354.5	96.1918	196.2	149.8	113.7	44.6544	57.7433	67.9267
LE	7	1	15.4	215.5	92.8538	119.4	75.1	62.7	44.594	65.1508	70.9049
LE	8	1	15	354.9	95.7735	219.2	108.4	149.4	38.2361	69.4562	57.9036
SD	3	1	10.5	265.2	96.0407	161.7	73.2	103	39.0271	72.3982	61.1614
SD	4	1	11.5	315.9	96.3596	172.5	175.8	153.7	45.3941	44.3495	51.3454
LE	9	2	12.5	391.7	96.8088	231.4	127.1	91.5	40.9242	67.5517	76.6403
LE	10	2	15.8	293.5	94.6167	378.4	282.2	168.1	-28.9267	3.85009	42.7257
SD	5	2	9.5	542.5	98.2488	440.9	323.2	336	18.7281	40.424	38.0645
SD	6	2	20.6	540.1	96.1859	406.2	443.4	312	24.7917	17.9041	42.2329
LE	11	2	14.4	518.1	97.2206	600.1	411.1	339.8	-15.8271	20.6524	34.4142
LE	12	2	13.9	496.5	97.2004	370.1	420.3	342.6	25.4582	15.3474	30.997
SD	21	3	13.5	305.2	95.5767	224.6	186.1	133.3	26.4089	39.0236	56.3237
SD	22	3	13.9	647.9	97.8546	478.1	391	374.4	26.2077	39.6512	42.2133
LE	27	3	15.9	285.5	94.4308	555.3	317.6	282.3	-94.5009	-11.2434	1.12084
LE	28	3	11.5	867.3	98.674	650.3	618.2	478	25.0202	28.7213	44.8864
SD	23	3	19.4	210.8	90.797	240.8	75.1	133.2	-14.2315	64.3738	36.8121
SD	24	3	18.2	471.7	96.1416	395.6	299.2	168	16.1331	36.5699	64.3841
LE	29	4	18.3	708	97.4153	587.7	545.5	578.6	16.9915	22.952	18.2768
LE	30	4	15.8	862.8	98.1688	710.9	659.2	545.4	17.6055	23.5976	36.7872
SD	25	4	13.4	89.9	85.0945	105.9	81.9	100.5	-17.7976	8.89878	-11.7909
SD	26	4	16.4	344.6	95.2409	272.4	147	101.2	20.9518	57.3418	70.6326
LE	31	4	17.2	1027.4	98.3259	548.2	516.2	488.8	46.642	49.7567	52.4236
LE	32	4	16.4	657.7	97.5065	506.3	666.6	625.2	23.0196	-1.3532	4.94146

## Sheet: SocDyad
FOCAL ID	Strain	Juv Self Grooming	Juv Nonsocial Active	Juv Nonsocial Inactive	Juv Social Proximity	Juv Social Play	Juv Social Investigation	YA Self Grooming	YA Nonsocial Active	YA Nonsocial Inactive	YA Social Proximity	YA Social Play	YA Social Investigation
6	SD	5.73895	100.131	0	6.90676	193.823	293.4	0	178.408	0	72.8713	71.7495	276.971
5	SD	10.1433	90.6221	0	28.5947	215.311	255.329	3.90382	157.867	0	51.1167	159.189	227.923
4	SD	11.6781	93.9379	0	78.4435	190.787	225.154	12.6457	215.211	0	63.2078	99.0303	209.906
3	SD	0	78.1098	0	41.1862	219.482	261.222	0	191.688	0	73.1842	171.301	163.827
2	SD	2.46908	75.0861	0	36.4357	189.919	296.09	0	112.911	0	87.5316	223.852	175.705
1	SD	7.44062	190.52	0	12.1786	158.534	231.326	12.1786	138.769	0	96.1067	122.52	230.426
24	SD	14.5142	58.8576	0	37.6368	115.813	373.178	45.0775	154.885	0	63.4955	33.2993	303.243
23	SD	0	100.799	0	31.0304	231.393	236.778	29.8626	204.346	0	59.2914	49.2482	257.252
26	SD	1.10108	69.0135	0	26.259	169.433	334.194	0	168.077	0	61.26	136.534	234.129
25	SD	3.77036	117.261	0	27.894	125.89	325.185	5.27183	184.226	0	40.1059	36.1687	334.227
22	SD	1.70167	114.545	0	56.4553	66.098	361.2	0	156.987	0	36.5691	127.024	279.419
21	SD	36.6025	116.314	0	18.7517	76.4749	351.857	0	125.857	0	39.0382	28.9283	406.177
12	LE	47.9136	178.888	0	74.5396	0	298.659	4.30421	226.101	0	196.426	0	173.17
10	LE	44.8439	121.819	0	115.346	0	317.991	20.3866	119.517	0	241.516	0	218.581
9	LE	15.9156	151.482	0	93.8919	0	338.711	40.9734	162.593	0	112.823	3.40333	280.208
8	LE	19.8861	228.59	0	142.719	0	208.804	27.894	145.109	0	127.971	0	299.026
7	LE	38.2708	150.347	0	39.7723	61.8939	309.716	30.8969	199.262	0	124.601	0	245.007
32	LE	19.6526	41.574	0	52.3305	5.33856	481.104	33.4995	136.5	0	110.921	0	319.079
31	LE	9.20902	185.215	3.4367	117.148	0	284.992	20.1864	183.747	0	157.033	4.50441	234.53
28	LE	34.5004	74.0517	0	73.6721	11.578	406.198	16.5829	219.561	0	79.4444	6.63983	277.772
27	LE	12.1119	136.446	0	70.836	11.578	369.028	55.4209	178.975	0	105.149	27.627	232.828
30	LE	13.0795	213.155	0	94.0921	0	279.674	10.4102	214.923	0	104.736	0	269.931
29	LE	87.152	126.357	1.53484	40.2728	0	344.683	136.913	155.185	0	42.7418	0	265.16

## Sheet: SocDyadNapeAttack
Strain	ID	JuvTotal number Nape Attack Initiate	JuvTotal number Nape Attack Mutual	JuvTotal number Nape Attack Receive	JuvTotal	YATotal number Nape Attack Initiate	YATotal number Nape Attack Mutual	YATotal number Nape Attack Receive	YATotal
SD	3	24	21	21	66	10	2	5	17
SD	2	5	4	34	43	27	4	7	38
SD	1	6	5	25	36	37	8	22	67
SD	24	15	0	11	26	11	2	22	35
SD	23	38	2	8	48	30	3	14	47
SD	6	35	5	35	75	22	3	22	47
SD	5	41	10	41	92	14		5	19
SD	4	35	5	25	65	34	2	34	70
SD	26	28	3	27	58	24	3	6	33
SD	21	25	4	22	51	26	3	31	60
SD	22	17	0	12	29	21	2	5	28
SD	25	4	1	21	26	22	2	10	34
LE	7	7	0	1	8	3	0	0	3
LE	8	0	0	7	7	0	0	5	5
LE	9	16	5	18	39	7	0	3	10
LE	10	0	0	6	6	2	0	3	5
LE	12	1	0	2	3	1	0	1	2
LE	29	9	0	4	13	2	0	0	2
LE	30	3	0	8	11	2	0	1	3
LE	27	1	1	2	4	3	0	2	5
LE	28	2	0	0	2	12	0	0	12
LE	31	2	0	0	2	5	1	5	11
LE	32	1	0	3	4	6	1	1	8
LE	11					0	0	1	1

## Sheet: Marblebur
Subject	Strain	TOTAL DURATIONS (S)					NUMBER
		EX	MI	SG	IN	DG	EX	MI	SG	IN	DG
1	SD	354.81	84.22	103.35	59.63	0	11	8	3	1	0
2	SD	375.03	91.4	55.72	5.97	71.87	12	9	3	1	2
7	LE	324.26	273.1	2.64	0	0	11	9	1	0	0
8	LE	500.3	49.78	29.7		20.22	6	4	2	0	1
3	SD	386.41	149.19	28.09	12.75	23.56	10	8	4	2	3
4	SD	465.89	88.32	8.41	0	37.38	11	10	1	0	3
9	LE	538.34	15.92	45.74	0	0	6	3	2	0	0
5	SD	243.52	353.88	2.6	0	0	11	8	1	0	0
6	SD	343.28	253.21	0	0	3.5	10	9		0	1
10	LE	521.51	64.18	14.31	0	0	4	4	1	0	0
11	LE	500.24	96.66	3.1	0	0	8	6	1	0	0
21	SD	470.24	80.08	49.68	0	0	9	5	3	0	0
22	SD	439.46	145.19	8.21	0	7.14	10	9	1	0	1
27	LE	490.58	95.81	13.61	0	0	3	2	1	0	0
28	LE	472.44	116.11	11.44	0	0	8	6	1	0	0
23	SD	463.87	119.05	17.08	0	0	6	4	1	0	0
24	SD	474.28	106.87	16.42	2.44	0	12	10	1	1	0
29	LE	450.91	114.19	13.35	0	21.55	9	8	1	0	2
30	LE	518.65	73.91	7.44	0	0	5	3	1	0	0
25	SD	404.61	150.31	45.08	0	0	9	8	1	0	0
26	SD	491.33	75.11	33.57	0	0	9	7	2	0	0
31	LE	557.59	16.05	26.36	0	0	3	1	1	0	0
32	LE	418.61	54.23	13.31	0	113.84	6	2	1	0	3

[truncated: 2 more sheets: MarbleCounts, MWM]
